# Supplementary material for: Whole Genome Sequencing (WGS) Analysis of Virulence and AMR Genes in Extended-Spectrum β-Lactamase (ESBL)-Producing Escherichia coli from Animal and Environmental Samples in Four Italian Swine Farms
Source: Antibiotics (Basel). 2022 Dec 8;11(12):1774. doi: 10.3390/antibiotics11121774 (PMC9774568; doi:10.3390/antibiotics11121774)
Supplement: Supplementary file 1 [file antibiotics-11-01774-s001.zip]

Archive with 1 entries (1 files):
- antibiotics-1914485-supplementary.pdf
